# Supplementary material for: Predicting Survival for Veno-Arterial ECMO Using Conditional Inference Trees—A Multicenter Study
Source: J Clin Med. 2023 Sep 28;12(19):6243. doi: 10.3390/jcm12196243 (PMC10573956; doi:10.3390/jcm12196243)
Supplement: Supplementary file 1 [file jcm-12-06243-s001.zip]

Archive with 1 entries (1 files):
- jcm-2590714-supplementary.pdf
